# Supplementary material for: Highly Flowable Nano TiO2/Porous Organic Polymer (POP) Supports for Efficient Metallocene Catalysts
Source: Nanomaterials (Basel). 2020 Dec 29;11(1):60. doi: 10.3390/nano11010060 (PMC7823374; doi:10.3390/nano11010060)
Supplement: Supplementary file 1 [file nanomaterials-11-00060-s001.zip]

Archive with 1 entries (1 files):
- nanomaterials-1001937-supplementary.mp4
